# Supplementary material for: Durvalumab and cediranib with and without olaparib in recurrent ovarian cancer: a phase II proof-of-concept study
Source: Nat Commun. 2026 Mar 16;17:4160. doi: 10.1038/s41467-026-70785-6 (PMC13153414; doi:10.1038/s41467-026-70785-6)
Supplement: Supplementary file 6 — Source data [file 41467_2026_70785_MOESM6_ESM.xlsx]

## Sheet: Fig. 1-2
Related to Fig. 1-2
Treatment arms	BRCA mutation (wildtype/mutant)	Platinum sensitivity	Best response per RECIST	PFS (months)	Best response (%)	PR+SD>=4m vs. PD+SD<4m	WES	RNAseq	CTCs
D+O+C	wildtype	Resistant, secondary	PD	1.77413	50	NCB	Baseline	Baseline	Baseline/C1D15/C3D1/Progression
D+O+C	wildtype	Resistant, secondary	PD	1.80698	18.18	NCB	Baseline	Baseline	Baseline/C1D15/C3D1/Progression
D+O+C	wildtype	Resistant, secondary	PD	1.83984	57.78	NCB	Baseline/C1D15	Baseline/C1D15	Baseline/C1D15/C3D1/Progression
D+O+C	wildtype	Resistant, secondary	SD	2.33265	5.56	NCB	Baseline/C1D15	Baseline/C1D15	Baseline/C1D15/C3D1/Progression
D+O+C	wildtype	Resistant, primary	SD	2.3655	2.08	NCB	Baseline	Baseline	Baseline/C1D15/C3D1/Progression
D+O+C	wildtype	Resistant, secondary	SD	2.75975	13.7	NCB	Baseline	Baseline	Baseline/C1D15/C3D1/Progression
D+O+C	wildtype	Resistant, secondary	SD	2.95688	16.98	NCB	Baseline	Baseline	Baseline/C1D15/C3D1/Progression
D+O+C	wildtype	Resistant, primary	SD	3.25257	1.72	NCB	N/A	N/A	Baseline/C1D15/C3D1/Progression
D+O+C	wildtype	Resistant, primary	SD	3.48255	-20.56	NCB	Baseline	Baseline	Baseline/C1D15/C3D1/Progression
D+O+C	genomic BRCA2 mutation	Resistant, primary	SD	3.58111	5.51	NCB	Baseline	Baseline	Baseline/C1D15/C3D1/Progression
D+O+C	wildtype	Resistant, secondary	SD	3.67967	-16.9	NCB	N/A	N/A	Baseline/C1D15/C3D1/Progression
D+O+C	wildtype	Resistant, primary	PR	3.84394	-50	CB	Baseline/C1D15	Baseline/C1D15	Baseline/C1D15/C3D1/Progression
D+O+C	wildtype	Resistant, secondary	SD	3.84394	0	NCB	Baseline	Baseline	Baseline/C1D15/C3D1/Progression
D+O+C	wildtype	Primary refractory	SD	4.10678	-9.09	CB	Baseline/C1D15	Baseline/C1D15	Baseline/C1D15/C3D1/Progression
D+O+C	genomic BRCA1 mutation (M1775R)	Resistant, secondary	SD	4.10678	-27.78	CB	Baseline/C1D15	Baseline/C1D15	Baseline/C1D15/C3D1/Progression
D+O+C	wildtype	Primary refractory	SD	4.33676	-3.77	CB	Baseline	Baseline	Baseline/C1D15/C3D1/Progression
D+O+C	wildtype	Resistant, secondary	SD	4.46817	-12.08	CB	Baseline/C1D15	Baseline/C1D15	Baseline/C1D15/C3D1/Progression
D+O+C	germline BRCA1 mutation	Resistant, secondary	SD	5.05955	2.56	CB	Baseline/C1D15	Baseline/C1D15	Baseline/C1D15/C3D1/Progression
D+O+C	wildtype	Resistant, secondary	SD	5.32238	-4.23	CB	Baseline	Baseline	Baseline/C1D15/C3D1/Progression
D+O+C	wildtype	Resistant, secondary	SD	5.32238	-18.42	CB	Baseline	Baseline	Baseline/C1D15/C3D1/Progression
D+O+C	somatic BRCA1 mutation	Resistant, secondary	SD	5.38809	-18.87	CB	N/A	N/A	Baseline/C1D15/C3D1/Progression
D+O+C	wildtype	Sensitive	PR	5.78234	-36.17	CB	Baseline	Baseline	Baseline/C1D15/C3D1/Progression
D+O+C	somatic BRCA2 mutation (VUS c.8518A>G)	Sensitive	SD	5.94661	4.88	CB	Baseline	Baseline	Baseline/C1D15/C3D1/Progression
D+O+C	wildtype	Resistant, secondary	SD	6.11088	6.22	CB	Baseline	Baseline	Baseline/C1D15/C3D1/Progression
D+O+C	wildtype	Resistant, primary	SD	6.47228	0	CB	Baseline/C1D15	Baseline/C1D15	Baseline/C1D15/C3D1/Progression
D+O+C	wildtype	Primary refractory	SD	7.32649	-18.09	CB	Baseline/C1D15	Baseline/C1D15	Baseline/C1D15/C3D1/Progression
D+O+C	wildtype	Resistant, primary	PR	7.35934	-48.31	CB	Baseline/C1D15	Baseline/C1D15	Baseline/C1D15/C3D1/Progression
D+O+C	wildtype	Sensitive	PR	7.49076	-35.18	CB	N/A	N/A	Baseline/C1D15/C3D1/Progression
D+O+C	wildtype	Resistant, secondary	SD	7.55647	-3.17	CB	Baseline/C1D15	Baseline/C1D15	Baseline/C1D15/C3D1/Progression
D+O+C	wildtype	Resistant, primary	SD	8.9692	-20	CB	N/A	N/A	Baseline/C1D15/C3D1/Progression
D+O+C	wildtype	Sensitive	SD	9.3306	-19.4	CB	Baseline	Baseline	Baseline/C1D15/C3D1/Progression
D+O+C	genomic BRCA1 mutation (c.1380dupA; F461fs*19)	Sensitive	Unconfirmed PR	11.499	-30.14	CB	Baseline	Baseline	Baseline/C1D15/C3D1/Progression
D+O+C	wildtype	Resistant, primary	SD	13.6345	0.84	CB	Baseline	Baseline	Baseline/C1D15/C3D1/Progression
D+O+C	wildtype	Resistant, primary	PR	17.9384	-85.23	CB	Baseline	Baseline	Baseline/C1D15/C3D1/Progression
D+O+C	wildtype	Sensitive	SD	18.3984	-17.07	CB	Baseline	Baseline	Baseline/C1D15/C3D1/Progression
D+O+C	wildtype	Resistant, primary	PR	45.4374	-63.16	CB	Baseline	Baseline	Baseline/C1D15/C3D1/Progression
D+C	wildtype	Resistant, secondary	PD	1.70842	20.69	NCB	Baseline	Baseline	Baseline/C1D15/C3D1/Progression
D+C	wildtype	Sensitive	PD	1.77413	15.58	NCB	Baseline/C1D15	Baseline/C1D15	Baseline/C1D15/C3D1/Progression
D+C	wildtype	Sensitive	PD	1.80698	45.83	NCB	Baseline	Baseline	Baseline/C1D15/C3D1/Progression
D+C	wildtype	Resistant, secondary	PD	1.9384	19.73	NCB	Baseline	Baseline	Baseline/C1D15/C3D1/Progression
D+C	wildtype	Resistant, primary	PD	2.00411	49.38	NCB	Baseline/C1D15	Baseline/C1D15	Baseline/C1D15/C3D1/Progression
D+C	genomic BRCA1 mutation	Resistant, primary	PD	2.06982	33.33	NCB	Baseline/C1D15	Baseline/C1D15	Baseline/C1D15/C3D1/Progression
D+C	wildtype	Resistant, secondary	SD	2.06982	-7.69	NCB	Baseline	Baseline	N/A
D+C	wildtype	Resistant, primary	SD	2.79261	-4.65	NCB	Baseline	Baseline	Baseline/C1D15/C3D1/Progression
D+C	wildtype	Resistant, secondary	SD	3.58111	-30.43	NCB	N/A	N/A	Baseline/C1D15/C3D1/Progression
D+C	genomic BRCA1 mutation	Resistant, secondary	SD	3.67967	-3.16	NCB	Baseline	Baseline	Baseline/C1D15/C3D1/Progression
D+C	wildtype	Sensitive	SD	3.74538	-25.14	NCB	Baseline	Baseline	Baseline/C1D15/C3D1/Progression
D+C	wildtype	Resistant, secondary	SD	4.46817	7.05	CB	Baseline	Baseline	Baseline/C1D15/C3D1/Progression
D+C	wildtype	Resistant, secondary	PR	4.50103	-42.59	CB	Baseline	Baseline	Baseline/C1D15/C3D1/Progression
D+C	wildtype	Sensitive	SD	5.12526	6.5	CB	Baseline	Baseline	Baseline/C1D15/C3D1/Progression
D+C	wildtype	Resistant, primary	PR	5.71663	-55	CB	Baseline	Baseline	Baseline/C1D15/C3D1/Progression
D+C	wildtype	Resistant, secondary	SD	6.27515	-22.64	CB	Baseline/C1D15	Baseline/C1D15	Baseline/C1D15/C3D1/Progression
D+C	wildtype	Resistant, secondary	SD	6.93224	8.16	CB	Baseline	Baseline	Baseline/C1D15/C3D1/Progression
D+C	wildtype	Primary refractory	SD	7.45791	11.94	CB	Baseline/C1D15	Baseline/C1D15	Baseline/C1D15/C3D1/Progression
D+C	wildtype	Resistant, secondary	SD	8.01643	-13.22	CB	Baseline	Baseline	Baseline/C1D15/C3D1/Progression
D+C	genomic BRCA1 mutation	Resistant, secondary	Unconfirmed PR	8.27926	-31.48	CB	Baseline	Baseline	Baseline/C1D15/C3D1/Progression
D+C	wildtype	Resistant, secondary	SD	8.80493	16.79	CB	Baseline/C1D15	Baseline/C1D15	Baseline/C1D15/C3D1/Progression
D+C	wildtype	Sensitive	PR	9.36345	-33.33	CB	Baseline/C1D15	Baseline/C1D15	Baseline/C1D15/C3D1/Progression
D+C	wildtype	Sensitive	SD	11.269	-3.03	CB	N/A	N/A	Baseline/C1D15/C3D1/Progression
D+C	wildtype	Resistant, secondary	PR	12.8789	-59.76	CB	Baseline	Baseline	Baseline/C1D15/C3D1/Progression
D+C	wildtype	Sensitive	Unconfirmed PR	13.2074	-31.68	CB	Baseline/C1D15	Baseline/C1D15	Baseline/C1D15/C3D1/Progression
D+C	wildtype	Primary refractory	PR	22.538	-53.76	CB	N/A	N/A	Baseline/C1D15/C3D1/Progression
D+C	wildtype	Sensitive	PR	23.4579	-61.49	CB	Baseline/C1D15	Baseline/C1D15	Baseline/C1D15/C3D1/Progression
Patients are still on treatment (as of 5/13/2025)
PFS: progression-free survival
PD: pregression disease
SD: stable disease
PR: partial response
NCB: non-clinical benefit, PD+SD < 4 months
CB: clinical benefit, PR+SD >=4 months
N/A: not available, reasons provided in the manuscript
C1D15: cycle 1 day 15
C3D1: cycle 3 day 1

## Sheet: Fig. 3c-f
D+O+C						D+C						GSE206422
CB_NCB	PFS_months	PFS_event	Immune_score	Metab_score		CB_NCB	PFS_months	PFS_event	Immune_score	Metab_score		CB_NCB	PFS_months	PFS_event	Immune_score	Metab_score
NCB	1.77413	1	-0.255938	0.26778		NCB	1.70842	1	-0.252669	-0.0246307		NCB	2.0698	1	-0.276221	0.157744
NCB	1.80698	1	-0.180395	0.147596		NCB	1.77413	1	-0.459179	-0.0558083		NCB	2.0698	1	-0.383253	-0.10661
NCB	1.83984	1	-0.372922	0.00550918		NCB	1.80698	1	-0.219446	0.0171029		NCB	3.154	1	-0.166746	0.282231
NCB	2.33265	1	-0.371436	-0.00302727		NCB	1.9384	1	-0.372244	0.0204254		NCB	3.2854	1	-0.130218	-0.0702186
NCB	2.3655	1	-0.292003	0.016355		NCB	2.00411	1	-0.313283	0.0213265		NCB	3.9097	1	-0.387188	-0.10511
NCB	2.75975	1	-0.391853	-0.0785142		NCB	2.06982	1	-0.274119	-0.0250414		NCB	3.9097	1	-0.189171	-0.0603918
NCB	2.95688	1	-0.0332554	0.0438453		NCB	2.06982	1	-0.412087	-0.0391712		CB	4.0739	1	-0.335314	-0.0781992
NCB	3.48255	1	-0.394641	0.0792766		NCB	2.79261	1	-0.295794	-0.0456078		CB	4.1068	1	-0.149143	0.0109015
NCB	3.58111	1	-0.382065	-0.0351697		NCB	3.67967	1	-0.363454	-0.0307424		CB	4.1396	1	-0.370845	-0.123098
CB	3.84394	1	-0.28079	0.206322		NCB	3.74538	1	-0.272124	0.0445841		CB	4.5996	1	0.0997539	0.0144928
NCB	3.84394	1	-0.408859	-0.0612465		CB	4.46817	1	-0.315918	0.0832281		CB	5.0267	1	-0.290463	-0.023697
CB	4.10678	1	-0.118765	0.250523		CB	4.50103	1	-0.229494	0.277588		CB	5.9795	1	-0.0137954	-0.0233086
CB	4.10678	1	-0.327368	0.028542		CB	5.12526	1	-0.274563	0.0222461		CB	6.6366	1	-0.109127	-0.044537
CB	4.33676	1	-0.23749	-0.0729382		CB	5.71663	1	-0.200351	0.236339		CB	6.7351	1	-0.244887	0.00983209
CB	4.46817	1	-0.291107	0.0441068		CB	6.27515	1	-0.281121	-0.000343284		CB	7.7536	1	-0.0974266	0.0577369
CB	5.05955	1	-0.247579	0.146667		CB	6.93224	1	-0.404079	0.0326304		CB	7.9836	1	-5.8e-06	-0.0222978
CB	5.32238	1	-0.183439	0.291235		CB	7.45791	1	-0.389102	0.157249		CB	8.0821	1	-0.159503	0.00305391
CB	5.32238	1	-0.072916	0.0536004		CB	8.01643	1	-0.135736	0.0872923		CB	8.4764	1	-0.0882626	-0.116985
CB	5.78234	1	-0.204808	0.00830273		CB	8.27926	1	-0.250466	0.0171581		CB	9.5934	1	0.131216	-0.0758741
CB	5.94661	1	-0.257679	-0.0248748		CB	8.80493	1	-0.439825	-0.16539		CB	10.0862	1	-0.0316998	-0.0282513
CB	6.11088	1	-0.341052	0.0126377		CB	9.36345	1	-0.327236	-0.0866058		CB	10.7762	1	-0.173472	-0.106365
CB	6.47228	1	0.170857	0.0612688		CB	12.8789	1	-0.170921	0.304561		CB	17.4456	1	-0.154721	-0.0590404
CB	7.32649	1	-0.274758	0.155326		CB	13.2074	1	-0.33843	0.107503		CB	19.3511	1	-0.129208	0.0416108
CB	7.35934	1	-0.39025	0.00985531		CB	23.4579	1	-0.302324	0.190143		CB	20.0082	1	-0.246135	-0.0769808
CB	7.55647	1	-0.356583	-0.0175626								CB	22.9979	1	-0.0574102	-0.0271287
CB	9.3306	1	-0.169933	0.299482								CB	24.6078	1	-0.242612	0.0317149
CB	11.499	1	-0.354402	-0.0942181								CB	50.5626	1	0.111326	-0.0488093
CB	13.6345	1	-0.240701	0.327357
CB	17.9384	0	-0.135147	-0.0351753
CB	18.3984	1	-0.163795	0.00820256
CB	45.4374	1	0.0410072	-0.00479688

## Sheet: Fig. 5
				M-MDSC		PMN-MDSC		% DR+Ki67+ cells among CD8 T cells		% PD1+Ki67+ cells among CD8 T cells		% ICOS+Ki67+ among CD8 T cells		% DR+Ki67+ cells among CD4 T cells		% PD1+Ki67+ cells among CD4 T cells		% ICOS+Ki67+ among CD4 T cells		%CD56+CD16+NK/viable cells
Treatment arms	Best response per RECIST	PFS (months)	CB_NCB	Baseline	C1D15	Baseline	C1D15	Baseline	C1D15	Baseline	C1D15	Baseline	C1D15	Baseline	C1D15	Baseline	C1D15	Baseline	C1D15	Baseline	C1D15
D+O+C	PR	7.35934	CB	3.63 %	0.14 %	0.074 %	8.30E-3 %	13.3 %	4.70 %	4.47 %	2.44 %	7.65 %	1.42 %	19.6 %	2.67 %	11.4 %	1.92 %	40.4 %	2.49 %	0.69 %	0.79 %
D+O+C	SD	4.46817	CB	1.79 %	0.88 %	0.038 %	0.041 %	2.52 %	2.44 %	0.088 %	0.11 %	0.37 %	0.25 %	2.84 %	2.19 %	0.43 %	0.65 %	2.04 %	1.12 %	0.28 %	0.42 %
D+O+C	SD	7.55647	CB	1.78 %	1.35 %	0.013 %	0.013 %	5.66 %	1.98 %	3.26 %	0.95 %	1.80 %	0.69 %	4.73 %	3.06 %	3.43 %	2.07 %	3.28 %	1.61 %	0.13 %	0.16 %
D+O+C	SD	4.10678	CB	0.45 %	0.27 %	0.014 %	7.54E-3 %	4.81 %	2.64 %	1.09 %	0.69 %	1.47 %	0.35 %	3.80 %	1.53 %	2.49 %	0.84 %	2.76 %	0.78 %	0.56 %	0.92 %
D+O+C	PR	45.4374	CB	1.01 %	0.87 %	0.019 %	0.060 %	2.06 %	1.73 %	0.41 %	0.38 %	0.24 %	0.28 %	4.02 %	2.64 %	2.56 %	1.52 %	2.12 %	1.22 %	0.23 %	0.25 %
D+O+C	SD	8.9692	CB	2.46 %	0.87 %	0.017 %	8.43E-3 %	3.04 %	2.26 %	0.53 %	0.45 %	0.25 %	0.27 %	4.55 %	4.19 %	2.81 %	3.03 %	2.30 %	2.14 %	0.18 %	0.35 %
D+O+C	SD	9.3306	CB	0.098 %	0.50 %	9.85E-3 %	2.04E-3 %	1.28 %	0.90 %	0.24 %	0.18 %	0.13 %	0.090 %	1.61 %	1.70 %	0.95 %	1.18 %	0.78 %	0.82 %	0.12 %	0.12 %
D+O+C	SD	5.94661	CB	0.97 %	0.14 %	0.039 %	0.12 %	1.28 %	1.14 %	1.75 %	1.06 %	0.99 %	1.23 %	4.52 %	2.69 %	2.97 %	2.29 %	2.34 %	0.99 %	0.17 %	0.29 %
D+O+C	SD	6.47228	CB	0.40 %	0.061 %	0.058 %	0.079 %	3.35 %	2.73 %	0.38 %	0.60 %	0.70 %	0.88 %	4.17 %	2.43 %	0.31 %	0.30 %	2.53 %	1.74 %	0.58 %	1.06 %
D+O+C	SD	5.32238	CB	1.54 %	2.31 %	0.013 %	0.073 %	1.94 %	1.66 %	0.94 %	0.76 %	0.47 %	0.30 %	3.00 %	1.82 %	0.91 %	0.75 %	1.61 %	0.79 %	0.093 %	0.098 %
D+O+C	PR	7.49076	CB	0.073 %	0.10 %	0.014 %	0.011 %	2.46 %	2.57 %	1.37 %	1.30 %	0.90 %	1.06 %	2.71 %	2.24 %	1.64 %	1.48 %	1.61 %	1.56 %	0.074 %	0.099 %
D+O+C	SD	13.6345	CB	0.63 %	0.51 %	5.39E-3 %	4.66E-3 %	1.23 %	1.23 %	0.019 %	0.020 %	0.55 %	0.57 %	2.03 %	1.92 %	0.033 %	0.032 %	1.36 %	0.98 %	0.31 %	0.34 %
D+O+C	SD	18.3984	CB	0.82 %	0.036 %	0.020 %	4.07E-3 %	10.6 %	16.6 %	6.60 %	9.83 %	3.81 %	2.49 %	4.07 %	3.06 %	2.53 %	3.25 %	3.10 %	2.69 %	0.38 %	1.02 %
D+O+C	SD	5.32238	CB	0.88 %	0.59 %	0.40 %	0.049 %	9.49 %	6.98 %	8.60 %	6.05 %	2.92 %	1.78 %	11.2 %	4.85 %	9.15 %	4.34 %	5.03 %	2.16 %	0.052 %	0.044 %
D+O+C	PR	17.9384	CB	0.36 %	0.088 %	6.77E-3 %	0.15 %	1.90 %	2.94 %	1.26 %	1.17 %	0.68 %	1.04 %	3.76 %	3.96 %	2.66 %	3.43 %	1.94 %	1.93 %	0.039 %	0.058 %
D+O+C	SD	6.11088	CB	2.26 %	0.14 %	0.11 %	0.019 %	6.94 %	4.77 %	0.84 %	0.44 %	0.60 %	0.27 %	4.36 %	3.21 %	3.01 %	1.86 %	1.63 %	1.16 %	0.63 %	0.38 %
D+O+C	PR	11.499	CB	0.49 %	0.089 %	0.12 %	0.020 %	5.31 %	1.70 %	1.36 %	0.38 %	0.75 %	0.16 %	5.44 %	1.46 %	4.11 %	1.05 %	3.78 %	0.99 %	0.39 %	0.24 %
D+O+C	SD	5.38809	CB	1.74 %	1.58 %	0.26 %	0.58 %	1.46 %	3.38 %	2.00 %	5.56 %	0.40 %	1.08 %	1.70 %	2.26 %	2.69 %	2.71 %	0.88 %	1.24 %	0.18 %	0.15 %
D+O+C	SD	7.32649	CB	1.36 %	0.39 %	0.044 %	0.12 %	12.4 %	2.65 %	11.6 %	2.29 %	4.33 %	0.66 %	6.83 %	1.55 %	6.63 %	1.83 %	4.37 %	0.72 %	2.01 %	1.68 %
D+O+C	SD	5.05955	CB	0.057 %	0.081 %	0.018 %	0.046 %	1.70 %	1.36 %	0.39 %	0.31 %	0.37 %	0.39 %	2.51 %	1.87 %	0.97 %	0.74 %	1.40 %	1.00 %	2.23 %	2.68 %
D+O+C	PR	5.78234	CB	0.12 %	0.036 %	5.69E-3 %	0.012 %	5.90 %	4.61 %	1.28 %	1.51 %	0.50 %	0.75 %	6.44 %	5.51 %	3.07 %	2.73 %	1.79 %	1.66 %	0.063 %	0.049 %
D+O+C	SD	4.33676	CB	1.52 %	1.81 %	0.022 %	0.11 %	3.84 %	3.90 %	1.22 %	1.33 %	0.75 %	0.75 %	7.35 %	7.63 %	3.62 %	4.71 %	4.47 %	5.15 %	0.44 %	0.49 %
D+O+C	SD	4.10678	CB	1.71 %	0.75 %	1.98E-3 %	5.84E-3 %	4.52 %	2.04 %	1.89 %	0.87 %	1.96 %	1.08 %	3.84 %	2.65 %	2.50 %	1.89 %	3.04 %	2.02 %	1.16 %	1.94 %
D+O+C	PR	3.84394	CB	4.98 %	0.94 %	0.021 %	0.024 %	5.57 %	4.75 %	1.71 %	2.50 %	0.78 %	1.07 %	14.3 %	7.38 %	10.4 %	4.85 %	3.91 %	3.41 %	0.68 %	0.66 %
D+O+C	SD	2.33265	NCB	1.57 %	0.98 %	0.33 %	0.16 %	6.96 %	2.88 %	5.29 %	2.37 %	2.94 %	1.23 %	5.65 %	2.52 %	4.33 %	2.20 %	4.06 %	1.85 %	0.19 %	0.087 %
D+O+C	SD	3.67967	NCB	0.56 %	0.10 %	3.64E-3 %	0.016 %	2.10 %	1.69 %	1.17 %	1.13 %	0.72 %	0.60 %	4.51 %	2.90 %	2.25 %	2.30 %	2.14 %	1.82 %	0.69 %	0.96 %
D+O+C	SD	2.95688	NCB	1.43 %	1.43 %	0.26 %	0.34 %	7.17 %	3.95 %	5.14 %	2.29 %	1.42 %	1.33 %	4.24 %	2.02 %	2.36 %	1.25 %	1.89 %	1.28 %	0.72 %	1.25 %
D+O+C	SD	3.84394	NCB	5.94 %	0.24 %	0.057 %	0.051 %	2.51 %	1.59 %	0.88 %	0.38 %	0.38 %	0.12 %	2.23 %	0.88 %	1.29 %	0.61 %	0.81 %	0.21 %	0.098 %	0.19 %
D+O+C	SD	2.3655	NCB	3.12 %	4.61 %	0.067 %	0.036 %	1.44 %	2.31 %	1.20 %	3.23 %	0.32 %	0.89 %	5.81 %	6.51 %	2.41 %	5.18 %	1.81 %	2.28 %	0.11 %	0.085 %
D+O+C	SD	2.75975	NCB	0.55 %	0.34 %	0.020 %	0.012 %	1.09 %	0.91 %	0.27 %	0.11 %	0.099 %	0.061 %	1.81 %	1.18 %	1.00 %	0.77 %	0.71 %	0.67 %	0.091 %	0.11 %
D+O+C	SD	3.58111	NCB	0.38 %	0.38 %	0.045 %	0.046 %	4.67 %	2.19 %	0.77 %	0.58 %	1.34 %	0.88 %	4.06 %	2.34 %	1.64 %	0.96 %	2.22 %	0.91 %	0.16 %	0.098 %
D+O+C	PD	1.77413	NCB	2.02 %	0.62 %	0.049 %	0.025 %	3.36 %	1.84 %	0.63 %	0.36 %	0.31 %	0.17 %	4.16 %	2.36 %	1.78 %	1.32 %	2.02 %	0.99 %	0.51 %	0.64 %
D+O+C	SD	3.48255	NCB	1.65 %	2.10 %	0.13 %	0.028 %	9.93 %	6.17 %	6.50 %	5.38 %	3.40 %	3.54 %	6.35 %	3.16 %	4.51 %	2.67 %	4.79 %	2.52 %	1.20 %	1.01 %
D+O+C	PD	1.83984	NCB	0.36 %	0.35 %	0.074 %	0.042 %	1.90 %	1.76 %	0.51 %	0.59 %	0.35 %	0.39 %	4.51 %	3.50 %	2.04 %	1.77 %	2.15 %	1.70 %	0.10 %	0.13 %
D+O+C	PD	1.80698	NCB	0.79 %	0.25 %	0.061 %	0.047 %	8.27 %	4.20 %	3.55 %	2.06 %	1.79 %	0.98 %	7.37 %	6.40 %	3.96 %	3.65 %	5.17 %	4.12 %	1.13 %	1.11 %
D+O+C	SD	3.25257	NCB	5.46 %	3.96 %	0.085 %	0.13 %	2.52 %	1.82 %	2.00 %	1.43 %	1.27 %	1.08 %	5.26 %	3.46 %	2.27 %	2.35 %	3.64 %	2.47 %	0.24 %	0.23 %
D+C	SD	8.01643	CB	5.68 %	1.13 %	0.032 %	0.013 %	14.7 %	16.0 %	11.4 %	10.6 %	6.44 %	2.96 %	14.6 %	8.69 %	11.9 %	8.93 %	9.30 %	5.46 %	0.49 %	0.38 %
D+C	PR	8.27926	CB	0.058 %	0.080 %	9.45E-4 %	0.016 %	3.38 %	2.42 %	1.17 %	0.89 %	0.64 %	0.56 %	5.95 %	4.59 %	2.94 %	2.07 %	2.00 %	1.19 %	0.10 %	0.071 %
D+C	PR	5.71663	CB	1.58 %	1.44 %	0.019 %	2.82E-3 %	1.58 %	1.83 %	0.35 %	0.56 %	0.26 %	0.29 %	2.56 %	2.62 %	0.65 %	0.80 %	0.38 %	0.40 %	0.14 %	0.079 %
D+C	PR	23.4579	CB	0.58 %	0.016 %	0.014 %	0.022 %	0.82 %	1.31 %	0.56 %	0.65 %	0.21 %	0.21 %	1.58 %	1.94 %	1.54 %	2.35 %	0.97 %	0.65 %	0.29 %	0.30 %
D+C	SD	11.269	CB	3.69 %	2.87 %	0.029 %	0.064 %	1.65 %	2.32 %	0.90 %	1.33 %	0.60 %	1.02 %	1.69 %	2.33 %	0.71 %	1.25 %	0.72 %	1.04 %	0.077 %	0.12 %
D+C	PR	4.50103	CB	0.37 %	0.50 %	4.79E-3 %	0.011 %	4.89 %	4.07 %	3.43 %	2.75 %	1.57 %	1.02 %	10.6 %	9.16 %	8.13 %	8.03 %	5.27 %	4.27 %	0.26 %	0.21 %
D+C	SD	6.93224	CB	0.49 %	0.24 %	0.012 %	0.011 %	2.42 %	3.55 %	1.30 %	2.53 %	1.00 %	1.61 %	4.46 %	3.74 %	1.59 %	2.38 %	2.33 %	1.70 %	0.11 %	0.13 %
D+C	SD	5.12526	CB	8.85 %	5.52 %	0.015 %	0.94 %	2.16 %	3.56 %	0.34 %	0.88 %	0.14 %	0.28 %	3.56 %	6.10 %	1.75 %	3.14 %	1.23 %	1.95 %	0.24 %	0.48 %
D+C	PR	13.2074	CB	0.57 %	0.41 %	1.72E-3 %	0.020 %	5.96 %	1.98 %	5.24 %	1.21 %	2.92 %	0.87 %	2.48 %	2.47 %	1.29 %	2.12 %	1.11 %	1.27 %	0.72 %	1.18 %
D+C	SD	4.46817	CB	0.35 %	0.53 %	0.022 %	0.036 %	1.97 %	4.40 %	0.54 %	2.81 %	0.37 %	1.39 %	4.32 %	4.75 %	1.04 %	2.22 %	1.42 %	1.89 %	0.085 %	0.077 %
D+C	SD	7.45791	CB	2.04 %	3.01 %	0.027 %	0.044 %	3.23 %	4.53 %	1.02 %	1.43 %	0.44 %	0.61 %	3.27 %	5.22 %	1.34 %	2.26 %	1.17 %	1.82 %	0.20 %	0.40 %
D+C	PR	12.8789	CB	4.38 %	1.80 %	0.018 %	0.033 %	4.46 %	13.1 %	1.42 %	4.14 %	1.33 %	2.48 %	4.90 %	5.64 %	2.29 %	3.62 %	2.76 %	2.90 %	0.68 %	1.17 %
D+C	SD	6.27515	CB	5.64 %	1.03 %	0.011 %	0.041 %	7.26 %	7.77 %	4.74 %	3.42 %	1.20 %	1.36 %	5.43 %	5.89 %	4.70 %	4.78 %	2.98 %	2.60 %	0.34 %	0.65 %
D+C	PR	22.538	CB	0.16 %	0.66 %	0.079 %	2.42E-3 %	1.82 %	1.90 %	0.23 %	0.58 %	0.12 %	0.17 %	2.79 %	3.35 %	1.28 %	2.12 %	0.68 %	0.95 %	0.15 %	0.093 %
D+C	PR	9.36345	CB	0.82 %	0.64 %	0.033 %	0.017 %	1.18 %	1.36 %	0.68 %	0.74 %	0.57 %	0.80 %	5.21 %	3.14 %	2.54 %	3.02 %	1.80 %	1.50 %	0.14 %	0.13 %
D+C	SD	8.80493	CB	1.85 %	1.17 %	0.032 %	0.013 %	5.14 %	6.82 %	3.79 %	4.95 %	1.39 %	2.69 %	4.80 %	15.3 %	3.06 %	14.2 %	2.53 %	6.95 %	0.25 %	0.22 %
D+C	SD	2.79261	NCB	3.45 %	1.96 %	0.15 %	0.048 %	4.75 %	5.44 %	1.27 %	2.14 %	0.66 %	0.69 %	3.62 %	3.16 %	2.37 %	2.47 %	2.55 %	2.05 %	0.14 %	0.10 %
D+C	PD	2.06982	NCB	1.74 %	0.83 %	0.045 %	6.81E-3 %	1.33 %	1.23 %	0.95 %	1.08 %	0.47 %	0.44 %	5.21 %	3.12 %	4.69 %	3.88 %	3.32 %	1.89 %	0.092 %	0.080 %
D+C	PD	2.00411	NCB	1.49 %	1.53 %	0.030 %	0.016 %	1.52 %	3.63 %	0.98 %	3.36 %	0.68 %	1.86 %	6.43 %	4.53 %	2.79 %	3.73 %	3.55 %	2.76 %	0.049 %	0.18 %
D+C	SD	3.67967	NCB	0.074 %	6.92E-3 %	0.036 %	6.51E-3 %	5.70 %	2.61 %	1.13 %	0.72 %	0.69 %	0.28 %	5.10 %	3.67 %	4.07 %	3.19 %	2.16 %	1.07 %	2.13 %	1.00 %
D+C	PD	1.80698	NCB	1.44 %	0.49 %	0.029 %	0.034 %	3.16 %	5.61 %	1.55 %	3.62 %	0.76 %	1.52 %	4.77 %	3.85 %	1.93 %	2.28 %	2.90 %	1.99 %	0.15 %	0.28 %
D+C	PD	1.70842	NCB	1.17 %	2.68 %	0.012 %	9.99E-3 %	0.67 %	1.47 %	0.41 %	1.18 %	0.25 %	0.72 %	3.26 %	2.77 %	1.13 %	1.82 %	1.03 %	1.59 %	0.039 %	0.042 %
D+C	SD	3.58111	NCB	4.77 %	0.84 %	0.046 %	0.034 %	3.77 %	8.93 %	1.77 %	6.27 %	0.85 %	2.14 %	2.46 %	5.14 %	0.95 %	3.82 %	1.03 %	1.74 %	0.56 %	0.60 %
D+C	PD	1.9384	NCB	1.58 %	2.10 %	5.49E-3 %	4.06E-3 %	4.56 %	4.15 %	2.89 %	2.58 %	0.84 %	1.03 %	3.88 %	2.54 %	3.71 %	3.01 %	2.20 %	1.31 %	1.27 %	1.68 %
D+C	SD	3.74538	NCB	4.62 %	0.21 %	7.37E-3 %	2.12E-3 %	7.12 %	5.09 %	3.61 %	2.40 %	0.93 %	0.92 %	6.25 %	6.15 %	4.54 %	5.22 %	2.20 %	1.77 %	0.070 %	0.081 %
D+C	PD	1.77413	NCB	1.93 %	2.45 %	0.012 %	7.23E-3 %	2.11 %	1.72 %	1.85 %	1.70 %	0.89 %	0.77 %	3.21 %	5.61 %	2.61 %	5.05 %	2.37 %	3.48 %	0.24 %	0.15 %

## Sheet: Fig. 6b-d
D+O+C					D+C					GSE206422
CB_NCB	PFS_months	PFS_event	NCB_score		CB_NCB	PFS_months	PFS_event	NCB_score		CB_NCB	PFS_months	PFS_event	NCB_score
NCB	1.77413	1	0.218936		NCB	1.70842	1	0.299276		NCB	2.0698	1	0.268464
NCB	1.80698	1	0.254175		NCB	1.77413	1	0.358406		NCB	2.0698	1	0.33466
NCB	1.83984	1	0.252534		NCB	1.80698	1	0.314627		NCB	3.154	1	0.162035
NCB	2.33265	1	0.255836		NCB	1.9384	1	0.274549		NCB	3.2854	1	0.288859
NCB	2.3655	1	0.22691		NCB	2.00411	1	0.276177		NCB	3.9097	1	0.293653
NCB	2.75975	1	0.267642		NCB	2.06982	1	0.2799		NCB	3.9097	1	0.265969
NCB	2.95688	1	0.232562		NCB	2.06982	1	0.280782		CB	4.0739	1	0.302713
NCB	3.48255	1	0.262938		NCB	2.79261	1	0.28325		CB	4.1068	1	0.281779
NCB	3.58111	1	0.285494		NCB	3.67967	1	0.275129		CB	4.1396	1	0.315027
CB	3.84394	1	0.187809		NCB	3.74538	1	0.281227		CB	4.5996	1	0.242987
NCB	3.84394	1	0.343005		CB	4.46817	1	0.251023		CB	5.0267	1	0.257288
CB	4.10678	1	0.157788		CB	4.50103	1	0.165498		CB	5.9795	1	0.248579
CB	4.10678	1	0.262837		CB	5.12526	1	0.242875		CB	6.6366	1	0.296862
CB	4.33676	1	0.224025		CB	5.71663	1	0.229417		CB	6.7351	1	0.235065
CB	4.46817	1	0.193361		CB	6.27515	1	0.265048		CB	7.7536	1	0.253285
CB	5.05955	1	0.223181		CB	6.93224	1	0.265655		CB	7.9836	1	0.25291
CB	5.32238	1	0.113373		CB	7.45791	1	0.252538		CB	8.0821	1	0.222652
CB	5.32238	1	0.252409		CB	8.01643	1	0.260039		CB	8.4764	1	0.274443
CB	5.78234	1	0.218527		CB	8.27926	1	0.26775		CB	9.5934	1	0.22171
CB	5.94661	1	0.24671		CB	8.80493	1	0.317519		CB	10.0862	1	0.259954
CB	6.11088	1	0.205744		CB	9.36345	1	0.321201		CB	10.7762	1	0.257568
CB	6.47228	1	0.188974		CB	12.8789	1	0.152322		CB	17.4456	1	0.223198
CB	7.32649	1	0.198676		CB	13.2074	1	0.238244		CB	19.3511	1	0.212158
CB	7.35934	1	0.361369		CB	23.4579	1	0.267026		CB	20.0082	1	0.256985
CB	7.55647	1	0.279774							CB	22.9979	1	0.248248
CB	9.3306	1	0.119994							CB	24.6078	1	0.236218
CB	11.499	1	0.19114							CB	50.5626	1	0.218776
CB	13.6345	1	0.0960732
CB	17.9384	0	0.229665
CB	18.3984	1	0.213317
CB	45.4374	1	0.215705

## Sheet: Fig. 7a
D+O+C			D+C			GSE206422
Log2 CPM of MAP2			Log2 CPM of MAP2			Log2 CPM of MAP2
CB	NCB		CB	NCB		CB	NCB
4.28265			8.00505			4.34181
4.68867				4.45653		1.99871
	3.71909		4.60239			6.86146
1.73802				6.66532		5.8201
2.56679			4.79407			3.87566
2.3417				6.31757		5.41568
6.2061				6.39985		5.9435
	6.08047			5.81203		7.13418
	5.29661		2.9344			3.17818
1.67159			5.79655			5.44909
2.0773			3.67772			2.18016
5.53514				3.45415		4.4866
6.56218				3.50323		6.39991
	5.20283		4.45235			3.61553
4.95137				5.61653		6.11707
1.79371			3.97635			3.84726
	5.24944		0.559012			4.77709
5.30198			2.69512			2.25961
	3.26525		2.92474			6.44715
	4.93198			6.87112		4.80085
	5.94651		2.378			4.40861
4.56944				3.24533			10.5502
6.39124			4.61337				5.05886
4.07772			3.14305				6.21903
	7.14348						7.97584
4.08226							5.57299
3.86096							5.38289
3.51278
2.45403
4.62139
	6.18065

## Sheet: Fig. 7b
D+O+C				GSE206422
PFS (months)	High MAP2	Low MAP2		PFS (months)	High MAP2	Low MAP2
4.1	1			3.9097	1
4.1	1			4.0739	1
1.8	1			8.4764	1
3.5	1			6.6366	1
4.3	1			4.1396	1
7.4	1			7.7536	1
1.8	1			8.0821	1
5.1	1			2.0698	1
2.3	1			4.1068	1
7.6	1			2.0698	1
2.4	1			3.2854	1
3.8	1			10.0862	1
5.9	1			20.0082	1
2.8	1			50.5626		1
11.5	1			6.7351		1
3.6	1			5.9795		1
4.5		1		10.7762		1
1.8		1		3.9097		1
5.8		1		22.9979		1
7.3		1		5.0267		1
18.4		1		9.5934		1
3.8		1		24.6078		1
45.4		1		7.9836		1
6.5		1		19.3511		1
3		1		17.4456		1
9.3		1		4.5996		1
5.3		1		3.154		1
13.6		1
5.3		1
17.9		0
6.1		1
	1: dead; 0: live

## Sheet: Fig. 7c-d
	Fig. 7c					Fig. 7d
	Note: OVCAR5 was removed from the main figure as it was possibly misclassified and suspected to have a upper gastrointestinal origin (PubMed=27353327).

## Sheet: Fig. 7e-f
					Fig. 7e				Fig. 7f
OVCAR3	Total (x10^5 cells)				Normalized to siControl/vehicle (%)				T-cell specific killing (%)
without T cells	Repeat 1	Repeat 2	Repeat 3		Repeat 1	Repeat 2	Repeat 3		Repeat 1	Repeat 2	Repeat 3
siCtrl_DMSO + iso IgG	2.64	3.04	3.04		1	1	1		12.1212	11.1842	17.7632
siCtrl_D+C	2.44	2.64	2.84		0.924242	0.868421	0.934211		26.2295	16.6667	26.0563
siCtrl_D+O+C	2.26	2.2	2.64		0.856061	0.723684	0.868421		21.2389	29.0909	32.5758
siMAP2_DMSO + iso IgG	1.8	1.98	2.1		0.681818	0.651316	0.690789		22.2222	19.1919	23.8095
siMAP2_D+C	1.6	1.7	2.1		0.606061	0.559211	0.690789		31.25	29.4118	38.0952
siMAP2_D+O+C	0.98	1.2	1.3		0.371212	0.394737	0.427632		40.8163	40	53.8462
with T cells	Repeat 1	Repeat 2	Repeat 3
siCtrl_DMSO + iso IgG	2.32	2.7	2.5
siCtrl_D+C	1.8	2.2	2.1
siCtrl_D+O+C	1.78	1.56	1.78
siMAP2_DMSO + iso IgG	1.4	1.6	1.6
siMAP2_D+C	1.1	1.2	1.3
siMAP2_D+O+C	0.58	0.72	0.6
OVCAR8					Normalized to siControl/vehicle (%)				T-cell specific killing (%)
without T cells	Repeat 1	Repeat 2	Repeat 3		Repeat 1	Repeat 2	Repeat 3		Repeat 1	Repeat 2	Repeat 3
siCtrl_DMSO + iso IgG	3.5	4.1	3.24		1	1	1		8.57143	9.7561	11.4198
siCtrl_D+C	3.04	3.3	2.9		0.868571	0.804878	0.895062		17.1053	15.7576	11.7241
siCtrl_D+O+C	3.14	3.24	1.7		0.897143	0.790244	0.524691		23.5669	12.037	22.3529
siMAP2_DMSO + iso IgG	2.2	2.46	2.2		0.628571	0.6	0.679012		13.6364	18.2927	13.6364
siMAP2_D+C	1.9	1.7	1.04		0.542857	0.414634	0.320988		23.6842	26.4706	25
siMAP2_D+O+C	1.1	1.34	0.62		0.314286	0.326829	0.191358		37.2727	33.5821	45.1613
with T cells	Repeat 1	Repeat 2	Repeat 3
siCtrl_DMSO + iso IgG	3.2	3.7	2.87
siCtrl_D+C	2.52	2.78	2.56
siCtrl_D+O+C	2.4	2.85	1.32
siMAP2_DMSO + iso IgG	1.9	2.01	1.9
siMAP2_D+C	1.45	1.25	0.78
siMAP2_D+O+C	0.69	0.89	0.34
PEO1					Normalized to siControl/vehicle (%)				T-cell specific killing (%)
without T cells	Repeat 1	Repeat 2	Repeat 3		Repeat 1	Repeat 2	Repeat 3		Repeat 1	Repeat 2	Repeat 3
siCtrl_DMSO + iso IgG	2.44	2.5	2.4		1	1	1		9.83607	13.6	8.33333
siCtrl_D+C	2.36	2.3	2.36		0.967213	0.92	0.983333		21.6102	22.6087	32.2034
siCtrl_D+O+C	1.12	1.3	1.4		0.459016	0.52	0.583333		41.9643	47.6923	48.5714
siMAP2_DMSO + iso IgG	2.1	2	2.1		0.860656	0.8	0.875		9.52381	15.5	15.2381
siMAP2_D+C	2.16	2.06	2.1		0.885246	0.824	0.875		21.2963	24.2718	20.4762
siMAP2_D+O+C	0.96	0.62	1.2		0.393443	0.248	0.5		45.8333	48.3871	43.3333
with T cells	Repeat 1	Repeat 2	Repeat 3
siCtrl_DMSO + iso IgG	2.2	2.16	2.2
siCtrl_D+C	1.85	1.78	1.6
siCtrl_D+O+C	0.65	0.68	0.72
siMAP2_DMSO + iso IgG	1.9	1.69	1.78
siMAP2_D+C	1.7	1.56	1.67
siMAP2_D+O+C	0.52	0.32	0.68

## Sheet: Supplementary Fig. 1
Study ID	Hugo_Symbol	Chromosome	Start_Position	End_Position	Variant_Classification	Variant_Type	Reference_Allele	Tumor_Seq_Allele2	CLIN_SIG
1	PTEN	chr10	87933148	87933148	Missense_Mutation	SNP	G	A	pathogenic,pathogenic/likely_pathogenic,likely_pathogenic
2	TP53	chr17	7673802	7673802	Missense_Mutation	SNP	C	T	pathogenic/likely_pathogenic,pathogenic,likely_pathogenic
3	KRAS	chr12	25245350	25245350	Missense_Mutation	SNP	C	A	pathogenic,pathogenic/likely_pathogenic,likely_pathogenic
4	PIK3CA	chr3	179218307	179218307	Missense_Mutation	SNP	A	G	likely_pathogenic,pathogenic
4	PPP2R1A	chr19	52212730	52212730	Missense_Mutation	SNP	G	A	likely_pathogenic
5	PIK3CA	chr3	179218303	179218303	Missense_Mutation	SNP	G	A	not_provided,pathogenic,pathogenic/likely_pathogenic,likely_pathogenic
5	TP53	chr17	7673728	7673728	Nonsense_Mutation	SNP	C	A	pathogenic
5	PPP2R1A	chr19	52212730	52212730	Missense_Mutation	SNP	G	A	likely_pathogenic
6	TP53	chr17	7674229	7674229	Missense_Mutation	SNP	C	A	likely_pathogenic
6	NF1	chr17	31200550	31200551	Frame_Shift_Del	DEL	CT	-	pathogenic
7	RHOBTB2	chr8	23007710	23007710	Missense_Mutation	SNP	C	T	likely_pathogenic
7	TP53	chr17	7674217	7674217	Missense_Mutation	SNP	C	A	uncertain_significance,pathogenic,likely_pathogenic
8	TP53	chr17	7674229	7674229	Missense_Mutation	SNP	C	T	pathogenic,likely_pathogenic
8	TP53	chr17	7675075	7675075	Missense_Mutation	SNP	A	C	likely_pathogenic
9	GRIN2A	chr16	9764834	9764834	Missense_Mutation	SNP	T	A	pathogenic
10	SAA1	chr11	18269312	18269312	Missense_Mutation	SNP	C	T	pathogenic,likely_benign
10	ASPA	chr17	3499005	3499005	Missense_Mutation	SNP	G	A	pathogenic,likely_pathogenic
11	NRAS	chr1	114716123	114716123	Missense_Mutation	SNP	C	T	pathogenic,likely_pathogenic
12	TP53	chr17	7673802	7673802	Missense_Mutation	SNP	C	T	pathogenic/likely_pathogenic,pathogenic,likely_pathogenic
13	TP53	chr17	7673824	7673824	Missense_Mutation	SNP	C	T	uncertain_significance,likely_pathogenic
14	TP53	chr17	7674894	7674894	Nonsense_Mutation	SNP	G	A	pathogenic
15	PIK3CA	chr3	179218303	179218303	Missense_Mutation	SNP	G	A	not_provided,pathogenic,pathogenic/likely_pathogenic,likely_pathogenic
16	PIK3CA	chr3	179218303	179218303	Missense_Mutation	SNP	G	A	not_provided,pathogenic,pathogenic/likely_pathogenic,likely_pathogenic
16	TP53	chr17	7676096	7676096	Nonsense_Mutation	SNP	C	T	pathogenic
17	NF1	chr17	31261710	31261710	Splice_Site	SNP	G	C	likely_pathogenic
18	TP53	chr17	7673751	7673751	Missense_Mutation	SNP	C	T	uncertain_significance,conflicting_interpretations_of_pathogenicity
19	TP53	chr17	7674229	7674229	Missense_Mutation	SNP	C	T	pathogenic,likely_pathogenic
20	MYH7	chr14	23429005	23429005	Missense_Mutation	SNP	G	A	pathogenic,pathogenic/likely_pathogenic
20	TP53	chr17	7674230	7674230	Missense_Mutation	SNP	C	T	pathogenic,likely_pathogenic
21	BRCA2	chr13	32379768	32379768	Missense_Mutation	SNP	G	A	benign,likely_benign,uncertain_significance,conflicting_interpretations_of_pathogenicity
22	FBN1	chr15	48596328	48596328	Nonsense_Mutation	SNP	G	A	pathogenic
22	TP53	chr17	7675095	7675095	Missense_Mutation	SNP	C	T	pathogenic,likely_pathogenic
23	TP53	chr17	7674229	7674229	Missense_Mutation	SNP	C	T	pathogenic,likely_pathogenic
24	DYNC2H1	chr11	103117852	103117852	Missense_Mutation	SNP	C	T	pathogenic
24	TP53	chr17	7674872	7674872	Missense_Mutation	SNP	T	C	likely_pathogenic,pathogenic
25	TP53	chr17	7673823	7673823	Missense_Mutation	SNP	C	A	uncertain_significance,likely_pathogenic
26	TP53	chr17	7675143	7675143	Missense_Mutation	SNP	C	A	pathogenic,likely_pathogenic
27	TP53	chr17	7670699	7670699	Missense_Mutation	SNP	C	A	likely_pathogenic
27	TP53	chr17	7674229	7674229	Missense_Mutation	SNP	C	T	pathogenic,likely_pathogenic
28	MTHFR	chr1	11796321	11796321	Missense_Mutation	SNP	G	A	not_provided,benign,uncertain_significance,likely_benign,drug_response,uncertain_significance,_other,conflicting_interpretations_of_pathogenicity
28	MSH2	chr2	47410274	47410274	Nonsense_Mutation	SNP	C	T	pathogenic
29	KMT2C	chr7	152177063	152177063	Frame_Shift_Del	DEL	T	-	pathogenic
29	TP53	chr17	7674250	7674250	Missense_Mutation	SNP	C	A	pathogenic,likely_pathogenic
30	TP53	chr17	7675086	7675086	Missense_Mutation	SNP	A	G	likely_pathogenic
31	TP53	chr17	7674214	7674214	Missense_Mutation	SNP	G	A	uncertain_significance,likely_pathogenic
32	FBN1	chr15	48421982	48421982	Missense_Mutation	SNP	C	T	uncertain_significance,likely_pathogenic
32	TP53	chr17	7674230	7674230	Missense_Mutation	SNP	C	T	pathogenic,likely_pathogenic
33	ADGRV1	chr5	90692782	90692782	Nonsense_Mutation	SNP	C	T	pathogenic
33	TP53	chr17	7673811	7673811	Missense_Mutation	SNP	A	G	likely_pathogenic
34	MBD5	chr2	148463758	148463758	Missense_Mutation	SNP	G	A	likely_benign,conflicting_interpretations_of_pathogenicity,likely_pathogenic
34	ELAC2	chr17	13011692	13011692	Missense_Mutation	SNP	G	A	benign,pathogenic
35	SETD2	chr3	47088172	47088172	Missense_Mutation	SNP	G	A	pathogenic
35	TP53	chr17	7673802	7673802	Missense_Mutation	SNP	C	T	pathogenic/likely_pathogenic,pathogenic,likely_pathogenic
36	TP53	chr17	7675088	7675088	Missense_Mutation	SNP	C	T	pathogenic,likely_pathogenic,not_provided

## Sheet: Supplementary Fig. 2
Treatment arms	Best response per RECIST	PFS (months)	PR+SD>=4m vs. PD+SD<4m	Baseline	C1D15	C3D1	Progress
D+O+C	PD	1.77413	NCB	0	1	2	0
D+O+C	PD	1.80698	NCB	7	13	0	0
D+O+C	PD	1.83984	NCB	4	2	3	0
D+O+C	SD	2.33265	NCB	28	25	11	0
D+O+C	SD	2.3655	NCB	2	1	0	0
D+O+C	SD	2.75975	NCB	2	0	1	5
D+O+C	SD	2.95688	NCB	0	0	1	0
D+O+C	SD	3.25257	NCB	18	21	36	0
D+O+C	SD	3.48255	NCB	3	3	2	12
D+O+C	SD	3.58111	NCB	0	2	0	0
D+O+C	SD	3.67967	NCB	1	0	1	1
D+O+C	PR	3.84394	CB	0	0	0	0
D+O+C	SD	3.84394	NCB	0	0	0	0
D+O+C	SD	4.10678	CB	4	0	0	1
D+O+C	SD	4.10678	CB	5	7	13	0
D+O+C	SD	4.33676	CB	2	1	0	4
D+O+C	SD	4.46817	CB	42	12	59	11
D+O+C	SD	5.05955	CB	1	1	6	13
D+O+C	SD	5.32238	CB	3	4	2	4
D+O+C	SD	5.32238	CB	15	0	0	1
D+O+C	SD	5.38809	CB	0	6	0	0
D+O+C	PR	5.78234	CB	0	4	0	5
D+O+C	SD	5.94661	CB	1	0	0	28
D+O+C	SD	6.11088	CB	1	2	15	0
D+O+C	SD	6.47228	CB	8	10	18	0
D+O+C	SD	7.32649	CB	5	0	4	0
D+O+C	PR	7.35934	CB	29	2	5	0
D+O+C	PR	7.49076	CB	3	3	7	0
D+O+C	SD	7.55647	CB	22	14	2	2
D+O+C	SD	8.9692	CB	1	1	0	0
D+O+C	SD	9.3306	CB	1	1	0	0
D+O+C	PR	11.499	CB	1	4	2	0
D+O+C	SD	13.6345	CB	1	7	1	1
D+O+C	PR	17.9384	CB	5	2	4	0
D+O+C	SD	18.3984	CB	6	2	5	22
D+O+C	PR	45.4374	CB	0	0	6	17
D+C	PD	1.70842	NCB	2	9	0	36
D+C	PD	1.77413	NCB	22	1	5	0
D+C	PD	1.80698	NCB	0	0	0	0
D+C	PD	1.9384	NCB	9	2	3	0
D+C	PD	2.00411	NCB	9	3	1	0
D+C	PD	2.06982	NCB	9	6	9	0
D+C	SD	2.06982	NCB	N/A	N/A	N/A	N/A
D+C	SD	2.79261	NCB	6	2	0	0
D+C	SD	3.58111	NCB	1	3	0	6
D+C	SD	3.67967	NCB	1	0	3	10
D+C	SD	3.74538	NCB	3	1	0	0
D+C	SD	4.46817	CB	1	3	2	2
D+C	PR	4.50103	CB	1	1	0	1
D+C	SD	5.12526	CB	0	1	3	2
D+C	PR	5.71663	CB	12	12	2	178
D+C	SD	6.27515	CB	4	6	5	1
D+C	SD	6.93224	CB	1	1	2	0
D+C	SD	7.45791	CB	13	4	2	2
D+C	SD	8.01643	CB	10	4	8	0
D+C	PR	8.27926	CB	0	3	3	1
D+C	SD	8.80493	CB	4	37	0	0
D+C	PR	9.36345	CB	1	1	4	0
D+C	SD	11.269	CB	3	0	0	0
D+C	PR	12.8789	CB	4	0	0	4
D+C	PR	13.2074	CB	3	1	1	0
D+C	PR	22.538	CB	1	2	0	0
D+C	PR	23.4579	CB	13	12	8	15

[truncated: 1 more sheets: Supplementary Fig. 3]
